# Supplementary material for: Two new species of the genera Mysmena and Trogloneta (Mysmenidae, Araneae) from Southwestern China
Source: Zookeys. 2013 May 21;(303):33–51. doi: 10.3897/zookeys.303.4808 (PMC3689067; doi:10.3897/zookeys.303.4808)
Supplement: XML Treatment for Mysmena wawuensis [file zookeys.303.4808-treatment1.xml]

<!DOCTYPE tp:taxon-treatment
  PUBLIC "-//TaxonX//DTD Taxonomic Treatment Publishing DTD v0 20100105//EN" "tax-treatment-NSO.dtd">
<tp:taxon-treatment xmlns:tp="http://www.plazi.org/taxpub"><tp:treatment-meta><mixed-citation publication-type="journal"><person-group><name><surname>Lin</surname><given-names>Yucheng</given-names></name><name><surname>Li</surname><given-names>Shuqiang</given-names></name></person-group><article-title>Two new species of the genera 
                    <italic>Mysmena</italic> and 
                    <italic>Trogloneta</italic> (Mysmenidae, Araneae) from Southwestern China</article-title><source>Zookeys</source><day>21</day><month>5</month><year>2013</year><volume>2013</volume><issue>303</issue><fpage>33</fpage><lpage>51</lpage><pub-id pub-id-type="doi">10.3897/zookeys.303.4808</pub-id></mixed-citation></tp:treatment-meta><tp:nomenclature><tp:taxon-name>
                            <tp:taxon-name-part taxon-name-part-type="genus">Mysmena</tp:taxon-name-part>
                            <tp:taxon-name-part taxon-name-part-type="species">wawuensis</tp:taxon-name-part>
                        <object-id xmlns:xlink="http://www.w3.org/1999/xlink" xlink:type="simple">urn:lsid:zoobank.org:act:FF5B96D7-39D7-4F3E-816D-521A57F1413C</object-id>
								<object-id xmlns:xlink="http://www.w3.org/1999/xlink" xlink:type="simple">http://species-id.net/wiki/Mysmena_wawuensis</object-id>
								</tp:taxon-name><tp:taxon-status xmlns:xlink="http://www.w3.org/1999/xlink" xlink:type="simple">sp. n.</tp:taxon-status><xref ref-type="fig" rid="F1">Figs 1</xref><xref ref-type="fig" rid="F7">–7</xref><xref ref-type="fig" rid="F13">, 13</xref></tp:nomenclature><tp:treatment-sec sec-type="Material examined"><title>Material examined.</title><p>Holotype: CHINA, Sichuan: Hongya County, Wawu Mt. National Forest Park, Gufuping, <named-content xmlns:xlink="http://www.w3.org/1999/xlink" content-type="dwc:verbatimCoordinates" xlink:type="simple">29°40.114'N, 102°57.515'E</named-content>, elevation ca 1929 m, 27 June 2012, by hand collection, Yucheng Lin leg., male (SCUM).</p><p>Paratypes: [same data as holotype] (SCUM), 2 females.</p></tp:treatment-sec><tp:treatment-sec sec-type="Etymology"><title>Etymology.</title><p>The specific name is taken from the type locality; adjective.</p></tp:treatment-sec><tp:treatment-sec sec-type="Diagnosis"><title>Diagnosis.</title><p>This new species is similar to <italic><tp:taxon-name>Mysmena goudao</tp:taxon-name></italic> Miller, Griswold &amp; Yin, 2009 (see <xref ref-type="bibr" rid="B8">Miller et al. 2009</xref>: 39, figs 21F–G, 27A–E, 28A–B, 29A–F) in male pedipalpal shape and female genital configuration. Male differs from the latter by the presence of a subdistal cymbial process (<xref ref-type="fig" rid="F3">Figs 3D–E</xref>, <xref ref-type="fig" rid="F5">5A</xref>, <xref ref-type="fig" rid="F6">6E</xref>), a subdistal-ventral marcoseta on the pedipalpal femur (<xref ref-type="fig" rid="F2">Figs 2A–B</xref>, <xref ref-type="fig" rid="F5">5A–B</xref>), the absence of cymbial groove (<xref ref-type="fig" rid="F3">Figs 3D–E</xref>, <xref ref-type="fig" rid="F6">6D–E</xref>). Female by a small, weakly sclerotized scape (<xref ref-type="fig" rid="F4">Figs 4B–C</xref>, <xref ref-type="fig" rid="F7">7B–C</xref>), a paired rugose accessory bursae (<xref ref-type="fig" rid="F4">Figs 4C</xref>, <xref ref-type="fig" rid="F7">7C</xref>) and twisted course of spermathecae (<xref ref-type="fig" rid="F4">Figs 4C</xref>, <xref ref-type="fig" rid="F7">7C</xref>).</p></tp:treatment-sec><tp:treatment-sec sec-type="Description"><title>Description.</title><p><bold>Male</bold> (holotype). Somatic characters see <xref ref-type="fig" rid="F1">Fig. 1A–C</xref>. Coloration: Prosoma brown centrally, dark marginally. Sternum black. Opisthosoma black, with tiny yellow speckles.</p><p>Measurement: Total length 0.60. Prosoma 0.36 long, 0.35 wide, 0.32 high. Opisthosoma 0.36 long, 0.32 wide, 0.39 high. Clypeus 0.12 high. Sternum 0.25 long, 0.21 wide. Length of legs [total length (femur + patella + tibia + metatarsus + tarsus)]: I 1.14 (0.36, 0.14, 0.25, 0.18, 0.21); II 0.97 (0.30, 0.13, 0.21, 0.14, 0.19); III 0.76 (0.21, 0.11, 0.13, 0.13, 0.18); IV 0.93 (0.29, 0.13, 0.20, 0.14, 0.17).</p><p><!--PageBreak--><!--PageBreak--><!--PageBreak--><!--PageBreak-->Prosoma (<xref ref-type="fig" rid="F1">Fig. 1A, C</xref>): Carapace near round. Cephalic pars elevated, sharply vertical forward and slope backward. Ocular area at apex, dark. Eight eyes in two rows. AME black, others white. ALE and PLE contiguous. AME smallest, ALE largest. ARE slightly procurved, PRE straight. Chelicerae yellow, small, as long as endites (<xref ref-type="fig" rid="F1">Fig. 1C</xref>).</p><p>Legs: Femora pale yellow, other segments yellow proximally, gray distally. Leg formula: I-II-IV-III. Leg I with a distal metatarsal clasping macroseta prolaterally on 1/3 position. Leg I and II with a subdistal sclerotized femoral spot ventrally. Patellae I–IV with a dorsal seta distally. Tibiae I–IV with a dorsal seta proximally, and with 3 trichobothria. Metatarsi I–IV with only one trichobothrium.</p><p>Opisthosoma (<xref ref-type="fig" rid="F1">Fig. 1A–C</xref>): Globular dorsally. Spinnerets dark, the anteriors larger than the posteriors. Colulus indistinct. Anal tubercle grey.</p><p>Pedipalp (<xref ref-type="fig" rid="F2">Figs 2</xref>–<xref ref-type="fig" rid="F3">3</xref>, <xref ref-type="fig" rid="F5">5</xref>–<xref ref-type="fig" rid="F6">6</xref>): Femur long, with a subdistal macroseta ventrally (<xref ref-type="fig" rid="F2">Figs 2A–B</xref>, <xref ref-type="fig" rid="F5">5A–B</xref>). Patella short, with a few setae. Tibia swollen, bowl-shaped, covered with long setae on distal margin ventrally and dorsally (<xref ref-type="fig" rid="F3">Figs 3D–E</xref>, <xref ref-type="fig" rid="F6">6D–E</xref>). Cymbium membranous, wide, arisen from tibial margin ventrally (<xref ref-type="fig" rid="F6">Fig. 6E</xref>), paracymbium attached with long setae along prolateral margin, a sclerotized cymbial process subdistally, a row of setae on cymbial fold subdistally and a primary cymbial conductor distally (<xref ref-type="fig" rid="F3">Figs 3D–E</xref>, <xref ref-type="fig" rid="F6">6D–E</xref>). Tegulum rugose, translucent (<xref ref-type="fig" rid="F2">Figs 2C</xref>, <xref ref-type="fig" rid="F3">3A–C</xref>). Spermatic duct visible through subtegulum (<xref ref-type="fig" rid="F3">Figs 3A–C</xref>, <xref ref-type="fig" rid="F6">6A–C</xref>). Embolus long, thin and <!--PageBreak--><!--PageBreak--><!--PageBreak-->sparal (<xref ref-type="fig" rid="F3">Figs 3C</xref>, <xref ref-type="fig" rid="F6">6C</xref>), coiling into four loops. Embolic end exceeded apex of cymbium (<xref ref-type="fig" rid="F2">Figs 2C</xref>, <xref ref-type="fig" rid="F5">5A–C</xref>).</p><p><bold>Female</bold> (one of paratypes). Somatic characters see <xref ref-type="fig" rid="F1">Fig. 1D–F</xref>. Coloration: Same as in male.</p><p>Measurement: Total length 0.75. Prosoma 0.36 long, 0.32 wide, 0.30 high. Opisthosoma as in male, 0.54 long, 0.50 wide, 0.61 high. Clypeus 0.05 high, distinctly lower than in male. Sternum 0.23 long, 0.21 wide. Length of legs [total length (femur + patella + tibia + metatarsus + tarsus)]: I 1.05 (0.34, 0.14, 0.21, 0.16, 0.20); II 0.93 (0.29, 0.13, 0.18, 0.14, 0.19); III 0.77 (0.23, 0.11, 0.13, 0.13, 0.17); IV 0.99 (0.30, 0.13, 0.20, 0.16, 0.20).</p><p>Prosoma (<xref ref-type="fig" rid="F1">Fig. 1D, F</xref>): Carapace near pear-shaped. Cephalic part lower than in male. Eyes arrangement, chelicerae and endites as in male.</p><p>Legs: Color, number of trichobothria same as in male, except for leg I without distal metatarsal clasping macroseta prolaterally. Sclerotized femoral spot present at leg I and II as in male. Leg formula: I-IV-II-III.</p><p>Opisthosoma (<xref ref-type="fig" rid="F1">Fig. 1D–F</xref>): Globose dorsally. Spinnerets grey, the anteriors larger than the posteriors. Colulus small, pale.</p><p>Epigynum (<xref ref-type="fig" rid="F4">Figs 4</xref>, <xref ref-type="fig" rid="F7">7</xref>): Large, weakly sclerotized, darkish. Epigynal area covered with short setae (<xref ref-type="fig" rid="F4">Fig. 4B</xref>). A small, sclerotized scape stands on epigynal posteromargin <!--PageBreak-->mesially (<xref ref-type="fig" rid="F4">Fig. 4B–C</xref>). Spermathecae short clubbed, weakly sclerotized, twisted, attached with membranous, rugose accessory bursae (<xref ref-type="fig" rid="F4">Figs 4C</xref>, <xref ref-type="fig" rid="F7">7C</xref>). Fertilization ducts short, connected with spermathecae and accessory bursa. Copulatory ducts long, curved, weekly sclerotized, derives from inner side of spermathecae ventrally (<xref ref-type="fig" rid="F4">Figs 4C</xref>, <xref ref-type="fig" rid="F7">7C</xref>).</p></tp:treatment-sec><tp:treatment-sec sec-type="Distribution"><title>Distribution.</title><p>Known only from the type locality (<xref ref-type="fig" rid="F13">Fig. 13</xref>).</p><fig id="F1" position="float" orientation="portrait"><label>Figure 1.</label><caption><p><italic><tp:taxon-name>Mysmena wawuensis</tp:taxon-name></italic> sp. n., male holotype (<bold>A–C</bold>) and female paratype (<bold>D–F</bold>). <bold>A–F</bold> Habitus. <bold>A, D</bold> dorsal view <bold>B, E</bold> ventral view <bold>C, F</bold> lateral view.</p></caption><graphic xmlns:xlink="http://www.w3.org/1999/xlink" xlink:href="ZooKeys-303-033-g001.jpg" position="float" orientation="portrait" xlink:type="simple"/></fig><fig id="F2" position="float" orientation="portrait"><label>Figure 2.</label><caption><p><italic><tp:taxon-name>Mysmena wawuensis</tp:taxon-name></italic> sp. n., male holotype. <bold>A–C</bold> Left pedipalp. <bold>A</bold> prolateral view <bold>B</bold> retrolateral view <bold>C</bold> dorsal view.</p></caption><graphic xmlns:xlink="http://www.w3.org/1999/xlink" xlink:href="ZooKeys-303-033-g002.jpg" position="float" orientation="portrait" xlink:type="simple"/></fig><fig id="F3" position="float" orientation="portrait"><label>Figure 3.</label><caption><p><italic><tp:taxon-name>Mysmma wawuensis</tp:taxon-name></italic> sp. n., male holotype. <bold>A–C</bold> Pedipalpal bulb <bold>D–E</bold> Cymbium. <bold>A</bold> ventral view <bold>B</bold> dorsal view <bold>C</bold> apical view <bold>D</bold> ventral view <bold>E</bold> dorsal view.</p></caption><graphic xmlns:xlink="http://www.w3.org/1999/xlink" xlink:href="ZooKeys-303-033-g003.jpg" position="float" orientation="portrait" xlink:type="simple"/></fig><fig id="F4" position="float" orientation="portrait"><label>Figure 4.</label><caption><p><italic><tp:taxon-name>Mysmena wawuensis</tp:taxon-name></italic> sp. n., female paratype. <bold>A</bold> Epigynum, ventral view <bold>B</bold> Epigynum (lactic acid-treated), ventral view <bold>C</bold> Vulva (cleared), dorsal view.</p></caption><graphic xmlns:xlink="http://www.w3.org/1999/xlink" xlink:href="ZooKeys-303-033-g004.jpg" position="float" orientation="portrait" xlink:type="simple"/></fig><fig id="F5" position="float" orientation="portrait"><label>Figure 5.</label><caption><p><italic><tp:taxon-name>Mysmena wawuensis</tp:taxon-name></italic> sp. n., male holotype. <bold>A–C</bold> Left pedipalp. <bold>A</bold> prolateral view <bold>B</bold> retrolateral view <bold>C</bold> dorsal view. Abbrs.: <bold>CyP</bold> cymbial process; <bold>E</bold> embolus; <bold>Pa</bold> patella; <bold>T</bold> tegulum; <bold>Ti</bold> tibia.</p></caption><graphic xmlns:xlink="http://www.w3.org/1999/xlink" xlink:href="ZooKeys-303-033-g005.jpg" position="float" orientation="portrait" xlink:type="simple"/></fig><fig id="F6" position="float" orientation="portrait"><label>Figure 6.</label><caption><p><italic><tp:taxon-name>Mysmena wawuensis</tp:taxon-name></italic> sp. n., male holotype. <bold>A–C</bold> Pedipalpal bulb, <bold>D–E</bold> Cymbium. <bold>A</bold> ventral view <bold>B</bold> dorsal view <bold>C</bold> apical view <bold>D</bold> ventral view <bold>E</bold> dorsal view. Abbrs.: <bold>Cy</bold> cymbium; <bold>CyC</bold> cymbial conductor; <bold>CyF</bold> cymbial fold; <bold>CyFs</bold> setae on cymbial fold; <bold>CyP</bold> cymbial process; <bold>E</bold> embolus; <bold>SD</bold> spermatic duct; <bold>Ti</bold> tibia.</p></caption><graphic xmlns:xlink="http://www.w3.org/1999/xlink" xlink:href="ZooKeys-303-033-g006.jpg" position="float" orientation="portrait" xlink:type="simple"/></fig><fig id="F7" position="float" orientation="portrait"><label>Figure 7.</label><caption><p><italic><tp:taxon-name>Mysmena wawuensis</tp:taxon-name></italic> sp. n., female paratype. <bold>A</bold> Epigynum, ventral view <bold>B</bold> Epigynum (lactic acid-treated), ventral view <bold>C</bold> Vulva (cleared), dorsal view. Abbrs.: <bold>AB</bold> accessory bursa; <bold>CD</bold> copulatory duct; <bold>FD</bold> fertilization duct; <bold>S</bold> spermatheca; <bold>Sp</bold> scape.</p></caption><graphic xmlns:xlink="http://www.w3.org/1999/xlink" xlink:href="ZooKeys-303-033-g007.jpg" position="float" orientation="portrait" xlink:type="simple"/></fig></tp:treatment-sec><tp:treatment-sec><!--Section generated to contain objects referenced in tp:taxon-treatment.--><fig id="F13" position="float" orientation="portrait"><label>Figure 13.</label><caption><p>Distributional records of two new mysmenid species from China.</p></caption><graphic xmlns:xlink="http://www.w3.org/1999/xlink" xlink:href="ZooKeys-303-033-g013.jpg" position="float" orientation="portrait" xlink:type="simple"/></fig></tp:treatment-sec><ref-list><ref id="B8"><mixed-citation xmlns:xlink="http://www.w3.org/1999/xlink" xlink:type="simple"><person-group><name name-style="western"><surname>Miller</surname><given-names>J</given-names></name><name name-style="western"><surname>Griswold</surname><given-names>C</given-names></name><name name-style="western"><surname>Yin</surname><given-names>CM</given-names></name></person-group> (<year>2009</year>) <article-title>The symphytognathoid spiders of the Gaoligongshan, Yunnan, China (Araneae: Araneoidea): Systematics and diversity of micro-orbweavers.</article-title><source>ZooKeys</source><volume>11</volume>: <fpage>9</fpage>-<lpage>195</lpage>. doi: <ext-link ext-link-type="uri" xlink:href="http://dx.doi.org/10.3897/zookeys.11.160-app.C.dt" xlink:type="simple">10.3897/zookeys.11.160-app.C.dt</ext-link></mixed-citation></ref></ref-list></tp:taxon-treatment>
