# Supplementary material for: Two new species of the genera Mysmena and Trogloneta (Mysmenidae, Araneae) from Southwestern China
Source: Zookeys. 2013 May 21;(303):33–51. doi: 10.3897/zookeys.303.4808 (PMC3689067; doi:10.3897/zookeys.303.4808)
Supplement: XML Treatment for Trogloneta yuensis [file zookeys.303.4808-treatment2.xml]

<!DOCTYPE tp:taxon-treatment
  PUBLIC "-//TaxonX//DTD Taxonomic Treatment Publishing DTD v0 20100105//EN" "tax-treatment-NSO.dtd">
<tp:taxon-treatment xmlns:tp="http://www.plazi.org/taxpub"><tp:treatment-meta><mixed-citation publication-type="journal"><person-group><name><surname>Lin</surname><given-names>Yucheng</given-names></name><name><surname>Li</surname><given-names>Shuqiang</given-names></name></person-group><article-title>Two new species of the genera 
                    <italic>Mysmena</italic> and 
                    <italic>Trogloneta</italic> (Mysmenidae, Araneae) from Southwestern China</article-title><source>Zookeys</source><day>21</day><month>5</month><year>2013</year><volume>2013</volume><issue>303</issue><fpage>33</fpage><lpage>51</lpage><pub-id pub-id-type="doi">10.3897/zookeys.303.4808</pub-id></mixed-citation></tp:treatment-meta><tp:nomenclature><tp:taxon-name>
                            <tp:taxon-name-part taxon-name-part-type="genus">Trogloneta</tp:taxon-name-part>
                            <tp:taxon-name-part taxon-name-part-type="species">yuensis</tp:taxon-name-part>
                        <object-id xmlns:xlink="http://www.w3.org/1999/xlink" xlink:type="simple">urn:lsid:zoobank.org:act:47B062D1-CCC8-4C2B-978B-6ABF9B135CDF</object-id>
								<object-id xmlns:xlink="http://www.w3.org/1999/xlink" xlink:type="simple">http://species-id.net/wiki/Trogloneta_yuensis</object-id>
								</tp:taxon-name><tp:taxon-status xmlns:xlink="http://www.w3.org/1999/xlink" xlink:type="simple">sp. n.</tp:taxon-status><xref ref-type="fig" rid="F8">Figs 8</xref><xref ref-type="fig" rid="F13">–13</xref></tp:nomenclature><tp:treatment-sec sec-type="Material examined"><title>Material examined.</title><p>Holotype: CHINA, Chongqing: Beibei District, Jinyun Mt., Guankou, <named-content xmlns:xlink="http://www.w3.org/1999/xlink" content-type="dwc:verbatimCoordinates" xlink:type="simple">29°50.261'N, 106°23.811'E</named-content>, elevation ca 531 m, 5 April 2010, by sieving, Zhisheng Zhang leg., male (SCUM).</p></tp:treatment-sec><tp:treatment-sec sec-type="Etymology"><title>Etymology.</title><p>The specific name is taken from the type locality; adjective. Yu is short name for Chongqing.</p></tp:treatment-sec><tp:treatment-sec sec-type="Diagnosis"><title>Diagnosis.</title><p>This new species has the following combinations of typical generic features: AME dark, smaller ALE (<xref ref-type="fig" rid="F8">Fig. 8B</xref>); eyes at the apex (<xref ref-type="fig" rid="F8">Fig. 8A</xref>); male leg I with a femoral spot and a metatarsal clasping spine; highly elevated and conical carapace (<xref ref-type="fig" rid="F8">Fig. 8A</xref>); male pedipalp large (<xref ref-type="fig" rid="F8">Fig. 8B–C</xref>). All indicating that this species belongs to the genus <italic><tp:taxon-name>Trogloneta</tp:taxon-name></italic>. This new species is similar to <italic><tp:taxon-name>Trogloneta denticocleari</tp:taxon-name></italic> Lin &amp; Li, 2008 (see <xref ref-type="bibr" rid="B7">Lin and Li 2008</xref>: 513, figs 16A–E, 17A–C) in habitus (<xref ref-type="fig" rid="F8">Fig. 8A</xref>), eyes arrangement (<xref ref-type="fig" rid="F8">Fig. 8B</xref>), pedipalp shape (<xref ref-type="fig" rid="F9">Figs 9A–B</xref>, <xref ref-type="fig" rid="F11">11A–B</xref>), cymbial configuration (<xref ref-type="fig" rid="F11">Figs 11A</xref>, <xref ref-type="fig" rid="F12">12E</xref>) and a trichobothrium present at pedipalpal tibia (<xref ref-type="fig" rid="F11">Fig. 11A–B</xref>), but distinguished from the latter by a long, distally hooked embolus attaching accessory membrane (<xref ref-type="fig" rid="F10">Figs 10A–B</xref>, <xref ref-type="fig" rid="F12">12A–B</xref>), a long fingerlike median apophysis (<xref ref-type="fig" rid="F10">Figs 10C–D</xref>, <xref ref-type="fig" rid="F12">12C–D</xref>), a laminar cymbial conductor (<xref ref-type="fig" rid="F12">Fig. 12E</xref>), a distally aquiline, basally constricted cymbial process (<xref ref-type="fig" rid="F10">Figs 10E–F</xref>, <xref ref-type="fig" rid="F11">11A</xref>, <xref ref-type="fig" rid="F12">12E</xref>) and a dorsal-posterior opisthosomal tubercle (<xref ref-type="fig" rid="F8">Fig. 8A, D–E</xref>).</p></tp:treatment-sec><tp:treatment-sec sec-type="Description"><title>Description.</title><p><bold>Male</bold> (holotype). Somatic characters see <xref ref-type="fig" rid="F8">Fig. 8A–E</xref>. Coloration: Prosoma yellow centrally, dark marginally. Clypeus black. Sternum yellow, with a pair of shoulder dark speckles. Opisthosoma yellow, with irregular dark spots.</p><p>Measurement: Total length 1.01. Prosoma 0.45 long, 0.45 wide, 0.59 high. Opisthosoma 0.54 long, 0.55 wide, 0.95 high. Clypeus 0.32 high. Sternum 0.31 long, 0.29 wide. Length of legs [total length (femur + patella + tibia + metatarsus + tarsus)]: I 1.42 (0.43, 0.17, 0.32, 0.29, 0.21); II 1.15 (0.38, 0.16, 0.23, 0.22, 0.16); III 0.96 (0.29, 0.13, 0.20, 0.18, 0.16); IV 1.15 (0.36, 0.14, 0.26, 0.22, 0.17).</p><p><!--PageBreak--><!--PageBreak--><!--PageBreak--><!--PageBreak--><!--PageBreak--><!--PageBreak-->Prosoma (<xref ref-type="fig" rid="F8">Fig. 8A–C</xref>): Carapace near round. Cephalic pars sharply elevated, slope forward and backward. Ocular area at apex. Eight eyes in two rows. AME black, others white. AME smallest, ALE largest. ALE&gt;PLE&gt;PME&gt;AME. ALE, PME and PLE contiguous. ARE procurved, PRE strongly procurved. Chelicerae pale, small, shorter than endites (<xref ref-type="fig" rid="F8">Fig. 8A</xref>), fang furrow with 2 promaiginal and 1 retromarginal teeth.</p><p>Legs: Femora and other segments pale yellow mesially, but grey proximally and distally. Leg formula: I-II-IV-III. Leg I with a subdistal sclerotized femoral spot ventrally and a submesial metatarsal clasping macroseta prolaterally. Patellae I–IV with a dorsal seta distally. Tibiae I–IV with a dorsal seta proximally. Tibiae I, II and IV with 3 trichobothria, but 4 on tibia III. Metatarsi I–IV lack trichobothrium.</p><p>Opisthosoma (<xref ref-type="fig" rid="F8">Fig. 8A, D–E</xref>): elliptic dorsally, fusiform posteriorly, triangular laterally, with a tubercle at rear. Spinnerets grey, the anteriors larger than the posteriors. Colulus small, tongue-shaped. Anal tubercle pale.</p><p>Pedipalp (<xref ref-type="fig" rid="F9">Figs 9</xref>–<xref ref-type="fig" rid="F12">12</xref>): Large, strongly sclerotized. Femur as 2.5 times long as patella (<xref ref-type="fig" rid="F9">Fig. 9A, B</xref>). Patella short, with a few setae. Tibia wider than long, nearly cup-<!--PageBreak-->shaped, covered with a dorsal trichobothrium and a few marginal long setae ventrally (<xref ref-type="fig" rid="F11">Figs 11A–B</xref>). Cymbium large (<xref ref-type="fig" rid="F10">Figs 10E–F</xref>, <xref ref-type="fig" rid="F12">12E</xref>), membranous, paracymbium flattened, covered with dense long setae. A long cymbial process (aquiline distally, constricted proximally) arisen from inner side subdistal margin (<xref ref-type="fig" rid="F12">Fig. 12E</xref>). Cymbial fold distinctly, with long setae. Distal primary cymbial conductor membranous, translucent, attaching with a cluster of setae (<xref ref-type="fig" rid="F12">Fig. 12E</xref>). Tegulum smooth, sclerotized (<xref ref-type="fig" rid="F10">Fig. 10C–D</xref>). Spermatic duct long, visible through subtegulum (<xref ref-type="fig" rid="F11">Fig. 11C–D</xref>). A long, fingerlike median apophysis starts at the junction between tegulum and subtegulum (<xref ref-type="fig" rid="F10">Figs 10D</xref>, <xref ref-type="fig" rid="F11">11D</xref>). Embolus long, arched, strongly sclerotized, gradually diminishing from base to end (<xref ref-type="fig" rid="F9">Figs 9B</xref>, <xref ref-type="fig" rid="F12">12A–B</xref>). Embolic end unciform, with accessory membrane (<xref ref-type="fig" rid="F12">Fig. 12A–B</xref>), hidden behind cymbial conductor (<xref ref-type="fig" rid="F9">Figs 9B</xref>, <xref ref-type="fig" rid="F11">11B</xref>).</p><p><bold>Female</bold>. Unknown.</p><fig id="F8" position="float" orientation="portrait"><label>Figure 8.</label><caption><p><italic><tp:taxon-name>Trogloneta yuensis</tp:taxon-name></italic> sp. n., male holotype. <bold>A</bold> Habitus, lateral view <bold>B</bold> Prosoma, dorsal view <bold>C</bold> Ditto,ventral view <bold>D</bold> Opisthosoma, dorsal view <bold>E</bold> Ditto, posterior view.</p></caption><graphic xmlns:xlink="http://www.w3.org/1999/xlink" xlink:href="ZooKeys-303-033-g008.jpg" position="float" orientation="portrait" xlink:type="simple"/></fig><fig id="F9" position="float" orientation="portrait"><label>Figure 9.</label><caption><p><italic><tp:taxon-name>Trogloneta yuensis</tp:taxon-name></italic> sp. n., male holotype. <bold>A</bold> Left pedipalp, retrolateral view <bold>B</bold> Ditto, prolateral view.</p></caption><graphic xmlns:xlink="http://www.w3.org/1999/xlink" xlink:href="ZooKeys-303-033-g009.jpg" position="float" orientation="portrait" xlink:type="simple"/></fig><fig id="F10" position="float" orientation="portrait"><label>Figure 10.</label><caption><p><italic><tp:taxon-name>Trogloneta yuensis</tp:taxon-name></italic> sp. n., male holotype. <bold>A</bold> Embolus, ventral view <bold>B</bold> Ditto, dorsal view <bold>C</bold> Pedipalpal bulb (excluding embolus), ventral view <bold>D</bold> Ditto, dorsal view <bold>E</bold> Cymbium, dorsal view <bold>F</bold> Ditto, ventral view.</p></caption><graphic xmlns:xlink="http://www.w3.org/1999/xlink" xlink:href="ZooKeys-303-033-g010.jpg" position="float" orientation="portrait" xlink:type="simple"/></fig><fig id="F11" position="float" orientation="portrait"><label>Figure 11.</label><caption><p><italic><tp:taxon-name>Trogloneta yuensis</tp:taxon-name></italic> sp. n., male holotype. <bold>A</bold> Left pedipalp, retrolateral view <bold>B</bold> Ditto, prolateral view. Abbrs.: <bold>Cy</bold> cymbium; <bold>CyC</bold> cymbial conductor; <bold>CyF</bold> cymbial fold; <bold>CyFs</bold> setae on cymbial fold; <bold>CyP</bold> cymbial process; <bold>E</bold> embolus; <bold>MA</bold> median apophysis; <bold>Pa</bold> patella; <bold>PC</bold> paracymbium; <bold>SD</bold> spermatic duct; <bold>T</bold> tegulum; <bold>Ti</bold> tibia.</p></caption><graphic xmlns:xlink="http://www.w3.org/1999/xlink" xlink:href="ZooKeys-303-033-g011.jpg" position="float" orientation="portrait" xlink:type="simple"/></fig><fig id="F12" position="float" orientation="portrait"><label>Figure 12.</label><caption><p><italic><tp:taxon-name>Trogloneta yuensis</tp:taxon-name></italic> sp. n., male holotype. <bold>A–B</bold> Embolus. <bold>A</bold> ventral view <bold>B</bold> dorsal view <bold>C–D</bold> Pedipalpal bulb (excluding embolus) <bold>C</bold> ventral view <bold>D</bold> dorsal view <bold>E</bold> Cymbium, dorsal view. Abbrs.: <bold>Cy</bold> cymbium; <bold>CyC</bold> cymbial conductor; <bold>CyF</bold> cymbial fold; <bold>CyFs</bold> setae on cymbial fold; <bold>CyP</bold> cymbial process; <bold>E</bold> embolus; <bold>MA</bold> median apophysis; <bold>Pa</bold> patella; <bold>PC</bold> paracymbium; <bold>SD</bold> spermatic duct; <bold>ST</bold> subtegulum; <bold>T</bold> tegulum.</p></caption><graphic xmlns:xlink="http://www.w3.org/1999/xlink" xlink:href="ZooKeys-303-033-g012.jpg" position="float" orientation="portrait" xlink:type="simple"/></fig></tp:treatment-sec><tp:treatment-sec sec-type="Distribution"><title>Distribution.</title><p>Known only from the type locality (<xref ref-type="fig" rid="F13">Fig. 13</xref>).</p><fig id="F13" position="float" orientation="portrait"><label>Figure 13.</label><caption><p>Distributional records of two new mysmenid species from China.</p></caption><graphic xmlns:xlink="http://www.w3.org/1999/xlink" xlink:href="ZooKeys-303-033-g013.jpg" position="float" orientation="portrait" xlink:type="simple"/></fig></tp:treatment-sec><ref-list><ref id="B7"><mixed-citation xmlns:xlink="http://www.w3.org/1999/xlink" xlink:type="simple"><person-group><name name-style="western"><surname>Lin</surname><given-names>Y</given-names></name><name name-style="western"><surname>Li</surname><given-names>S</given-names></name></person-group> (<year>2008</year>) <article-title>Mysmenid spiders of China (Araneae: Mysmenidae).</article-title><source>Annales Zoologici</source><volume>58</volume> (<issue>3</issue>): <fpage>487</fpage>-<lpage>520</lpage>. doi: <ext-link ext-link-type="uri" xlink:href="http://dx.doi.org/10.3161/000345408X364337" xlink:type="simple">10.3161/000345408X364337</ext-link></mixed-citation></ref></ref-list></tp:taxon-treatment>
